# Supplementary material for: Combining Multiple Omics with Molecular Dynamics Reveals SCP2-Mediated Cytotoxicity Effects of Aflatoxin B1 in SW480 Cells
Source: Toxins (Basel). 2024 Aug 24;16(9):375. doi: 10.3390/toxins16090375 (PMC11435460; doi:10.3390/toxins16090375)
Supplement: Supplementary file 1 [file toxins-16-00375-s001.zip]

Archive with 1 entries (1 files):
- toxins-3113342-supplementary.pdf
